# Supplementary material for: Co-evolution of genomes and plasmids within Chlamydia trachomatis and the emergence in Sweden of a new variant strain
Source: BMC Genomics. 2009 May 21;10:239. doi: 10.1186/1471-2164-10-239 (PMC2693142; doi:10.1186/1471-2164-10-239)
Supplement: Additional file 2 — Pseudogene differences between strains B/TZ1A828/OT, B/Jali20, A/HAR-13 and L2/434/BU. Pseudogenes (Ψ) are highlighted in brown, and the CDSs contained within the plasticity zone are shown in mauve. [file 1471-2164-10-239-S2.xls]

## Sheet: Sheet1
CDSs affected				Product
B/TZ1A828/OT	Jali20	A/HAR-13	L2/434/BU
ΨCTB_0571	ΨJALI_0571	CTA_0062	CTL0314	putative membrane
CTB_0801	ΨJALI_0801	CTA_0086	CTL0337	putative membrane
ΨCTB_1041	ΨJALI_1041	ΨCTA_0111-2	CTL0360	conserved hypothetical
ΨCTB_1191	ΨJALI_1191	ΨCTA_0127	CTL0375	conserved hypothetical
CTB_1341	ΨJALI_1341	ΨCTA_0142	CTL0390	putative exported
CTB_1531	JALI_1531	ΨCTA_0163	ΨCTL0409	phospholipase D
CTB_1541	ΨJALI_1541	CTA_0164	CTL0411	phospholipase D
ΨCTB_1561	ΨJALI_1561	ΨCTA_0167-8	CTL0414	phospholipase D
CTB_1571	ΨJALI_1571	CTA_0169	ΨCTL0415	conserved hypothetical
CTB_1581	ΨJALI_1581	CTA_0170	CTL0417	conserved hypothetical
CTB_1591	JALI_1591	CTA_0171	ΨCTL0418	putative membrane
ΨCTB_1641	JALI_1641	ΨCTA_0184-5	CTL0423	trpB
CTB_1651	ΨJALI_1651	ΨCTA_0186	CTL0424	trpA
ΨCTB_1661	ΨJALI_1661	ΨCTA_0187	CTL0425	conserved hypothetical
ΨCTB_1861	ΨJALI_1861	ΨCTA_0210	CTL0444	conserved hypothetical
ΨCTB_2231	ΨJALI_2231	CTA_0250	CTL0480	candidate inclusion protein
CTB_2951	JALI_2951	CTA_0322	ΨCTL0552	putative membrane
ΨCTB_3211	ΨJALI_3211	ΨCTA_0350	ΨCTL0578	conserved hypothetical
CTB_3561	JALI_3561	CTA_0389	ΨCTL0612	putative membrane
CTB_3711	JALI_3711	CTA_0405	ΨCTL0627	arginine decarboxylase
ΨCTB_3721	ΨJALI_3721	ΨCTA_0406-7	CTL0628	arginine/orthinine antiporter
ΨCTB_5951	JALI_5951	CTA_0642	CTL0855	succinate dehydrogenase subunit
ΨCTB_5961	ΨJALI_5961	ΨCTA_0643-4	CTL0856	succinate dehydrogenase subunit
CTB_7981	JALI_7981	CTA_0683	ΨCTL0161	conserved hypothetical
ΨCTB_8161	ΨJALI_8161	Ψ	CTL0179	conserved hypothetical
ΨCTB_8641	JALI_8641	CTA_0932	ΨCTL0228	fumC
