# Supplementary material for: Co-evolution of genomes and plasmids within Chlamydia trachomatis and the emergence in Sweden of a new variant strain
Source: BMC Genomics. 2009 May 21;10:239. doi: 10.1186/1471-2164-10-239 (PMC2693142; doi:10.1186/1471-2164-10-239)
Supplement: Additional file 3 — Variable CDSs, comparing strains B/TZ1A828/OT, B/Jali20 and L2/434/BU. CDSs with significant variability between the strains are listed, with brief description of variation. [file 1471-2164-10-239-S3.xls]

## Sheet: Sheet1
CDS affected			Product	Notes
B/TZ1A828/OT	Jali20	L2/434/BU
CTB_0362	JALI_0362	CTL0292	putative membrane	deletion of 71bp in L2
CTB_0452	JALI_0452	CTL0302	histone-like HC2	variable length: 223 aa in L2/434/BU; 167 aa in B/TZ1A828/OT; 194 aa in Jali20
CTB_0491	JALI_0491	CTL0306	conserved hypothetical	L2/434/BU has 30 aa internal deletion; Jali20 has 6aa internal deletion
CTB_1671	JALI_1671	CTL0426	conserved hypothetical	tract of 8-10 Gs giving alternative C termini: B/TZ1A828/OT 63aa, Jali20 56 aa
CTB_4581	JALI_4581	CTL0716	TARP	Jali20 has 8aa deletion towards N terminus; L2/434/BU significantly different
CTB_6861	JALI_6861	CTL0050	MOMP	variable
