# Supplementary material for: Co-evolution of genomes and plasmids within Chlamydia trachomatis and the emergence in Sweden of a new variant strain
Source: BMC Genomics. 2009 May 21;10:239. doi: 10.1186/1471-2164-10-239 (PMC2693142; doi:10.1186/1471-2164-10-239)
Supplement: Additional file 4 — Custom primers used for amplification and sequencing of C. trachomatis plasmids. [file 1471-2164-10-239-S4.xls]

## Sheet: Sheet1
Primer name	Primer sequence
CTCPR1-F	GCGCTCCGGATAGTGAATTA
CTCPR1-R	TCGAGAAGACAACGCTTCAA
CTCPR2-F	GAGACTATTTAATCGGTAAATTGATTG
295-325f	TAGAGATTCTGGATTTATCGGAAACCTTGAT
295-325r	ATCAAGGTTTCCGATAAATCCAGAATCTCTA
430-460f	GCATGCTACATATCTTTCACAAAG
460-490f	TGTATAGATTGACCAAGGGATATATTA
1200-1240r	GTCACAGGACACGCAACC
1220-1250r	ACTCCGACATAATGAAGGTCA
2403-2430f	GATTACCTATAACTGTAGACTCGGCTTG
2403-2430r	CAAGCCGAGTCTACAGTTATAGGTAATC
3430-3450f	TAGAGCAAGACGCAGATGTGAT
3470-3500f	ATCGTCTTCTAATTGTGAGATAACTG
3650-3670r	GAGATATCTTAATAGATTGACCAGGT
3730-3750r	CTGCTAATGCATGGTAATGAGAT
4769-4794f	TGACAGAGCCGCTCAAGGACCA
4769-4794r	TGGTCCTTGAGCGGCTCTGTCA
5820-5850r	AGACAAGATAAGCATAATCAAAGCCT
5830-5850f	CTTTGATTATGCTTATCTTGTCTAGA
5880-5910f	TAACTTACTCTAACGTTGGAGTTGAT
6080-6110r	TGTATACTATGTCGTGTAAGCCT
6761-6790f	AGAAGACGCTTCCTTCCATTGAACTATTCT
6761-6790r	AGAATAGTTCAATGGAAGGAAGCGTCTTCT
7427-7451f	AGAGCTGATCCTCCGTCAGCTCATA
7427-7451r	TATGAGCTGACGGAGGATCAGCTCT
ctp_swe_seq1	CCTTTTCTAGCGGCCAAAAT
ctp_swe_seq2	AACCTCCCCAACCAAACTCT
ctp_swe_seq3	CAGGTTTTCCGACCGAACT
ctp_swe_seq4	AAGCTTTTGTTGCAGGAGACA
ctp_swe_seq5	TTGCATAACAAACCCCGTAA
ctp_swe_seq6	TGCCCTTTCTAATGGCAATG
ctp_swe_seq7	GCTTTTGGGTGTGACTGTGA
ctp_swe_seq8	TCAATGCAACGGGTTATTCA
ctp_swe_seq9	GCGTTTTCTTCTAGATAACCAACC
ctp_swe_seq10	AGAAATCGCCATTCAGCTTG
ctp_swe_seq11	TGGGAAGCGCATTTTTATTT
ctp_swe_seq12	TTCGTTGTAGAGCCATGTCC
ctp_swe_seq13	TGTGTTCCATTAGTCCATCGAG
ctp_swe_seq14	TGGAAAAGAAGCTGAAACTGC
ctp_swe_seq15	AATTGGCTCAAAATGGGATG
ctp_swe_seq16	TCACATCTGCGTCTTGCTCT
ctp_swe_seq17	TCACTGCAGATATAAAAATGTGATTC
ctp_swe_seq18	TTCCGAGTAGAAGAAGCTGGA
ctp_swe_seq19	GTTGGGAAGGCATCAAAGAA
ctp_swe_seq20	ATTGGAGTGCTGGCTCGTAT
ctp_swe_seq21	ATTGGAAACGCATGAAAAGC
ctp_swe_seq22	TGCGGTCCAATGCATAATAA
ctp_swe_seq23	GCAAACAGCGTCCTTCCTAA
ctp_swe_seq24	AGGAGCGTTTACCTCCTTGG
ctp_swe_seq25	GCGGGTTTAATATATCCCTTGG
ctp_swe_seq26	TGCCGCTCTAGCCTGTTTAG
ctp_swe_seq27	GCGTCGGAAATTTGGTTATC
ctp_swe_seq28	GGGATTTGATTTTACGAGAGAG
